# Supplementary material for: Interpreting the Results of Trials of BCG Vaccination for Protection Against COVID-19
Source: J Infect Dis. 2023 Aug 10;228(10):1467–78. doi: 10.1093/infdis/jiad316 (PMC10640778; doi:10.1093/infdis/jiad316)
Supplement: jiad316_Supplementary_Data [file jiad316_supplementary_data.zip]

Archive with 8 entries (8 files):
- SupplementaryDiscussion.docx
- SupplementaryFigure1.docx
- SupplementaryMethods.docx
- SupplementaryTable1a.docx
- SupplementaryTable1b.docx
- SupplementaryTable2.docx
- SupplementaryTable3.docx
- SupplementaryTable4.docx
